# Supplementary material for: Rapid systematic review on risks and outcomes of sepsis: the influence of risk factors associated with health inequalities
Source: Int J Equity Health. 2024 Feb 21;23:34. doi: 10.1186/s12939-024-02114-6 (PMC10882893; doi:10.1186/s12939-024-02114-6)
Supplement: Supplementary file 1 — Additional file 1: Table 1. Findings of studies assessing the impact of factors of health inequality on sepsis incidence or risk. Table 2. Findings of studies assessing the impact of factors of health inequality on sepsis mortality and other outcomes. [file 12939_2024_2114_MOESM1_ESM.xlsx]

## Sheet: table_1
Authors	Year	Inequality Measure	Outcome	Key Findings
Rose et al	2021	District level socioeconomic deprivation indicators including unemployment rate, net household income & rate of school leavers without certificate, plus healthcare capacity facotrs hospital beds per 1,000 inhabitants, GP per 100,000 inhabitants, straight line distance to nearest pharmacy per inhabitant in metres	Crude and age-standardised incidence of sepsis per district in 2016	Age-standardised median incidence per 10,000 171 (IQR 142-212). Age standardised model - rate of school leavers significant effect (EC 3.3, 0.1-6.5) but not other SE variables, distance to pharmacy significant (EC 11.1, 1.0-21.2) sepsis incidence model but not other healthcare factors
Moore et al	2015	Race categorised as black or white; income grouped as <20k, 20-34k, 35-74k & >75k; education as less than high school, high school grad, some college, college grad or more	Rates of sepsis	Incidence of first sepsis 6.93 per 1,000 person years for black patients, 9.10 per 1,000 person years for white patients. HR for black patients adjusted for dems/comorbs 0.64 (0.57-0.72). Black patients had higher incidence of severe sepsis, 76.9 vs 71.5% (p-value 0.02), higher hospital mortality 10.4 vs 8.6% (p 0.3) and higher long-term mortality 31.7 vs 29.2% (p 0.3)
Donnelly et al	2018	Neighbourhood SES calculated from median household income, median home value, % of households receiving interest, dividend or rental fees, % of adults completing high school or college, % of working individuals in managerial, executive, or professional occupations	Hospital admissions and ED visits for serious infection/sepsis	Sepsis incidence per 1,000 person years 6.6 (95% CI 5.8-7.4) in lowest SES quartile, 6.6 (5.8-7.4) in Q2, 5.6 (5.0-6.4) in Q3 and 4.3 (3.8-5.0) in highest SES quartile. Adjusted Cox prop hazards model HRs (lowest quartile as ref) - Q2 HR 1.04 (0.86-1.25), Q3 HR 0.99 (0.81-1.21), Q4 HR 0.86 (0.69-1.08)
Mayr et al	2010	Race categorised as non-Hispanic White or Black only	Incidence rates of severe sepsis hospitalisations.	Black patients had 67% higher severe sepsis hospitalisation rate than white patients, 9.4 (9.3-9.5) per 1,000 population vs 5.6 (5.6-5.6) per 1,000 population. IRR 1.67. Mortality rates 1.8x higher in black than white patients, 1.8 (1.8-1.9) per 1,000 pop vs 1.0 (1.0-1.0) per 1,000
Storm et al	2018	Educational level (primary/lower secondary education, upper secondary & tertiary education), personal income (low, middle & high tertiles), cohabitation (cohabiting or living alone) & occupation (working or not working)	Admission to ICU with sepsis	Significantly higher risk of ICU sepsis admission in people living alone (fully adjusted OR 1.72, 1.33-2.24), people not in work (fully adjusted OR 3.50, CI 2.36-6.18), medium education level (fully adjusted OR 1.43, 1.02-2.00). Low education level, low & middle level income only significant OR in comorbidity adjusted model but not fully adjusted model
Stensrud et al	2023	Highest completed education grouped to primary school, vocational high school, academic high school, <4yrs university & >4 yrs university, occupation categorised by EGP social class scheme, classes 1-7 where 1 is the highest, economic status as recipients of social benefits yes/no, difficulties meeting costs of food, transportation, housing often/sometimes/seldom, never	Sepsis and sepsis-attributable mortality	Low SES associated with increased risk of sepsis. HR for vocational high school (1.30, 1.12-1.51) and primary school (1.40, 1.21-1.63) compared to highest level. HR for class 5&6 (1.21, 1.02-1.44), class 7 (1.38, 1.18-1.60) compared to class 2. HR for participants receiving social benefits (1.43, 1.32-1.54), those sometimes with financial difficulties (1.30, 1.14-1.48) and often with financial di…
Hennessy et al	2020	Indigenous identity yes/no, income quintiles, education did/did not graduate high school, marital status never married/married, visible mnority status yes/no, immigrant status yes/no, employment in/not in labour force, live in urban location yes/no	Hospital admission with a diagnosis of sepsis, secondary in-hospital death, admission to special care unit & los, hospital los, discharge disposition.	Annual age-standardised rate of sepsis hospitalisation in Canada was 96 cases per 100,000, severe sepsis 37 per 100,000. 18–34 yr olds, marital status (never married OR 1.24 1.10-1.39, ref married), visible minority status (yes OR 1.66 (1.43-1.93), functional limitations (yes OR 2.80, 2.51-3.12), not being in the labour force (OR 1.76, 1.59-1.94) associated with increased odds of sepsis hospitali…
Goodwin et al	2016	Medically underserved areas (MUA) identified through patients ZIP code, based on ratio of primary care physicians per 1000 pop, infant mortality rate, prop of pop with income below poverty level and % of population >65 years of age. Also insurance status, urban/rural location, median income, proportion of population below poverty line & educational attainment.	Age-adjusted severe sepsis incidence and in-hospital mortality rates	Severe sepsis incidence rate higher in MUA residents than non-MUA (8.6 vs 6.8 admissions per 1,000, p<0.01). In-hospital mortality rates higher in MUA residents, 15.5 vs 11.9 deaths per 10,000 (p<.01). Adjusted OR for mortality MUA residence (1.12, 1.04-1.20), black race OR 1.13 (1.05-1.23, white ref).No significant results for income or proportion of population below poverty level, rural locatio…
Chaudhary et al	2018	Race categorised as black or white only.	Sepsis hospitalisation and hospital mortality.	Overall sepsis rate 108.8 per 1,000 hospitalisations, for Black patients 106.7 (106.3-107.1) and for white patients 109.4 (109.2-109.6), OR 0.97 (0.96-0.98). Hospital mortality lower in black sepsis patients (OR 0.85, 0.84-0.86)
Bauer et al	2019	Pregnancy	Risk factors	12.2% of cases died. Unadjusted ORs from conditional log regression; cesarean delivery 20.9 (5.1-128.3), stillbirth 15.4 (2.3-inf), preterm delivery 6.1 (2.4-16.8), CHF 9.7 (1.2-inf), renal disease 9.7 (1.2-inf), bmi over 40 3.7 (1.4-9.6), African American race 4.0 (1.7-11.3), Asian 4.0 (1.4-11.5).
Kalin et al	2015	Pregnancy	Incidence of GBS sepsis, risk factors	Incidence of confirmed and presumed severe sepsis were 1.00 and 2.75 per 100,000 maternities (3.75 overall). Age, ethnicity, SES, marital status, BMI & pre-existing medical conditions not significant ORs in log regression with sepsis as outcome. antenatal sepsis associated with increased odds of C-section delivery. Cases more likely to deliver before 37 weeks (OR 6.0, 2.45-14.7) and 32 weeks (OR …
Acosta et al	2013	Pregnancy	Incidence of sepsis and severe sepsis, risk factors	Risk of developing sepsis 10 per 10,000 live births (9.4-10.3), risk of severe sepsis or septic shock 4.9 per 10,000 live births (4.5-5.2). Age 25-34 (OR 1.29, 1.08-1.54) and >35 (1.41, 1.12-1.78) associated with increased risk of uncomplicated sepsis compared to no sepsis (ref age 18-24). Education high school or less OR 1.63 (1.35-1.97, ref more than high school); public insurance/uninsured 1.2…
Axelsson et al	2017	Pregnancy	Incidence and risk factors for post-partum sepsis	Prevalence of post-partum sepsis 2.4 per 10,000 women. Adjusted ORs for sepsis, age 30-34 1.37 (1.06-1.78), age 35-39 1.42 (1.03-1.95, ref age 25-29), maternal BMI >30 1.85 (1.37-2.48, ref bmi 18.5-24.9), pre-term birth <37 weeks 3.40 (2.56-4.52, ref 37-40 weeks) c-section 3.06 (2.49-3.77), episiotomy 1.93 (1.30-2.87), anaemia due to blood loss post-partum 3.40 (2.59-4.47).
Acosta et al	2014	Pregnancy	Incidence and risk factors for severe maternal sepsis	Severe sepsis incidence 4.7 per 10,000 maternities (4.2-5.2), septic shock incidence 0.91 per 10,000 (0.71-1.15). Adjusted ORs for severe sepsis versus no sepsis, black and other minority ethnic group 1.82 (1.32-2.51, ref white); pre-existing medical problem 1.4 (1.01-1.94), pre-labour cesarean 3.83 (2.24-6.56), cesarean after labour onset 8.06 (4.65-13.97), complications of delivery 1.69 (1.09-2…
Knowles et al	2015	Pregnancy	Incidence, maternal mortality and neonatal mortality	Sepsis rate per 1,000 mothers attending was 1.81, and rate per 100,000 maternities was 198.69. Most cases occurred during post-partum period (47% 41.2-53.0), compared to antenatal or intrapartum sepsis. Seven cases required ICU admission and no direct maternal deaths. Increased risk of mortality in infants born to women with sepsis (OR 5.78, 2.89-11.21). In postpartum sepsis cases c-section rates…
Table 1. Findings of studies assessing the impact of factors of health inequality on sepsis incidence or risk. HR- hazard ratio, OR – odds ratio, IRR – incidence rate ratio, CI – confidence interval, IQR – interquartile range, SES – socioeconomic status

## Sheet: table_2
Authors	Year	Inequality Measure	Outcome	Key Findings
Rush et al	2018	Median household income based on patient ZIP code	In-hospital mortality	After adjusting for sepsis severity lowest income quartile had increased odds of in-hospital mortality compared to highest income quarter (OR 1.06, 1.03-1.08). Black race (OR 1.08, 1.05-1.11) and other race (OR 1.15, 1.12-1.18) associated with increased odds of in-hospital mortality compared to white race, but not Hispanic race (OR 1.03, 0.99-1.05). Alcohol and drug use both associated with decre…
Schnegelsberg et al	2016	SES: educational level (primary/lower secondary education, upper secondary & tertiary education), personal income (low, middle & high tertiles) and cohabitation (cohabiting or living alone)	30-day mortality after ICU admission; 180-day mortality after hospital discharge, 180-day unplanned readmission after discharge	Higher 30-day (after admission) mortality in low-income and low-education categories, lower in living alone group. Higher 180-day (after discharge) mortality in low-education and low-income group, no trend in cohabitation. Low income category significantly higher adjusted HR (30-days, 1.99, 1.24-3.21) compared to high income. Significantly lower HR in living alone (30-day, 0.57, 0.38-0.83). KM sh…
Hidalgo et al	2021	Employment status, median household income and individuals under poverty line based on ZIP codes, plus marital status, insurance status, job status. Also compared outcomes between Caucasian and non-Caucasian groups.	30-day mortality, ICU and hospital length of stay	In multivariable regression to predict 30-day mortality, minority race/ethnicity (OR 2.05, 1.23-3.43), unemployment (OR 1.91, 1.004-3.63) & neighborhood poverty rate >10% (OR 1.43, 1.01-2.01) all predictive of 30-day mortality. Caucasian patients had longer median hospital length of stay (12 vs 8 days), same ICU los (5 days), non-caucasian patients had higher 30-day mortality (48.7% vs 39.3%).
Vazquez Guillamet et al	2022	ZIP code variables on education, income, unemployment rate and % below poverty line, plus population to primary care physician ratio. Also compared race, with patients grouped as White, Black or other/unknown.	In-hospital mortality, hospital length of stay	Overall in-hospital mortality 34.6%. White people had higher mortality than black people, and higher income was associated with slightly better survival than lower income across all races. White race/high income group 35.1%, white race/low income group 35.5%, black race/high income group 29.4%, black race/low income group 29.9%. Multivariable log regression for in-hosp mortality results (nested i…
Bohanon et al	2018	Race categorised as White, Black, Hispanic and other (Asian or Pacific Islander, Native American or other), insurance status (Medicaid, private, self-pay and other) and median household income for patient ZIP code reported in quartiles.	In-hospital mortality, length of stay and total costs	Overall in-hospital mortality 3.29%, mean LOS 21.0 days. Multivariable log regression for in-hosp mortality income Q1 OR 1.19 (1.05-1.35), Q2 OR 1.14 (1.01-1.29) and Q3 OR 1.06 (0.94-1.19), Q4 ref. Race groups Black OR 1.10 (0.99-1.21), Hispanic OR 0.93 (0.84-1.04), White ref. Insurance groups medicaid OR 1.02 (0.93-1.21), self-pay OR 3.26 (2.60-4.08), private ref
Cerceo et al	2021	Race categorised as either african-american or not	In-hospital mortality	Overall mortality 30.7%. AA race associated with a higher risk of sepsis (OR 1.19, 1.18-1.19) and mortality (OR 1.27, 1.26-1.29). Subgroup analysis sepsis AA M >57 OR 2.10 (2.10-2.13), AA F >57 OR 1.70 (1.69-1.71), NAA M >57 OR 1.87 (1.86-1.88), NAA F >57 OR 1.40 (1.36-1.40). Mortality AA M >57 OR 2.22 (2.20-2.30), AA F >57 OR 1.93 (1.90-1.96), NAA M >57 OR 2.03 (2.02-2.05), NAA F >57 OR 1.55 (1.…
Ginde et al	2013	Age (>65 or <65), residence at nursing home before ED visit. Race/ethnicity and urban location.	In-hospital mortality, admission to ICU.	In-hospital mortality 48% (31-64) for nursing home residents, age >80 39% (25-55%) vs age 18-44 5%. Nursing home resident OR 3.1 (1.2-7.8) for in-hospital death, 2.6 (1.2-5.6) for ICU admission, vs ref non-nurssing home resident. Age >65 yr OR 1.3 (0.45-3.7) in-hospital death, 1.0 (0.52-1.9).
Karp et al	2013	Comparing two distinct ethnic and socioeconomic groups, Bedouin Arab and Jewish populations.	In-hospital/28 day mortality	Annual age-adjusted incidence of ICU admissions for <65 4.3 per 10,000 for Bedouin arabs, 3.2 per 10,000 for Jews. >65 19 per 10,000 Bedouin arabs, 25.2 per 10,000 Jews. Crude mortality 40.7% in Jews, 25.5% in Bedouin arabs (p<0.001). After adjusting not significant though.KM mortality 28 day arabs 33.9 vs jews 45.5%, 2 year 57.8 vs 73.0%, 5 year 60.9 vs 80.9%
Mitchell et al	2020	Race/ethnicity categorised as white, black, hispanic and other (Asian and pacific islander, native american, and other). Insurance categorised as public (Medicaid and Medicare), private and other (self-pay, no charge & other). Median household income by ZIP code,in quartiles.	In-hospital mortality, length of hospital stay (death as competing risk, censored at 30 days)	Death adjusted OR Black 1.19 (1.02-1.38). Hispanic 0.96 (0.82-1.11), other 1.03 (0.86-1.25), white ref. HR for discharge alive by 30 days, Black 0.88 (0.82-0.94), Hispanic 0.94 (0.88-1.00), other 0.97 (0.89-1.04).
Mohr et al	2017	Rurality defined using Rural Urban Commuting Area codes,cohort had to live within 20 miles of a hospital, but that hospital couldn't be in the top-decile of inpatient sepsis volume, driving distance to hospital	In-hospital mortality, subsequent interhospital transfer, hospital length of stay	Patients presenting to local hospital more likely to survive than those presenting to top-decile of inpatient sepsis volume. Patients who bypassed their local rural hospital had 5.6% higher mortality than those who initially visited local ED. Rural hospital bypass OR 1.255 (1.027-1.535), rural residence OR 1.159 (0.964-1.392), non-white OR 1.171 (0.793-1.731), uninsured OR 1.489 (1.100-2.015)
Jones et al	2017	Race categorised as non-Hispanic white, non-Hispanic black, Hispanic, Asian/Pacific Islander (API) and other. Income as low, medium, high from median ZIP code. Urban/rural location.	In-hospital mortality rates per 1,000 total sepsis hospitalisations	In-hospital mortality 170 per 1000 in 2004, 96 per 1000 in 2013. Adjusting for patient characteristics 2004 rates - white 168.1 per 1000, black 178.2 (p<0.001 vs white), hispanic 168.6, API 178.0 (p<0.001), other 188.3 (p<0.001); 2013 rates white 91.2, black 97.6 (p<0.001), hispanic 97.9 (p<.001), API 107.0 (p<0.001), other 110.8 (p<0.001)
Rush et al	2020	Race categorised as white, black, hispanic or other. ZIP income quartile, insurance (private, Medicare, Medicaid, no insurance), rural vs urban. Minority hospitals defined as follows: hospital minority patient population more than 2x the geographical census division mean.	In-hospital mortality	Unadjusted mortality at non-minority hospitals 11.1%, minority black hospitals 12.3% (p<.001 vs non), minority hispanic hospitals 12.7% (p<0.001 vs non). Stratified by race all groups lower mortality in non minority hospital, highest mortality in hispanic minority hosp for white, black and hispanic patients but not other race group. Logistic regression for mortality, treatment at black minority h…
Engoren et al	2022	Race categorised as White, African American, Asian American and other. Family income from ZIP code.	90-day mortality, mechanical vent, rrt, time to initial antibiotic, post-sepsis hospital stay.	African American race group had lowest hospital (10%), 30-day (12%) and 90-day mortality (18%). Asian-american females had lowest adjusted mortality (OR 0.656, 0.385-1.118). African american males had lowest (0.790, 0.648-0.963) compared to white males. African american females (0.972, 0.800-1.182) had similar mortality to white females (1.054, 0.960-1.158). White and Asian-american patients spen…
Galiatsatos et al	2018	Median household income (dichotomised at median to low and high income), education status (% over 25 complete bachelor degree) and poverty rate (% of poverty 20% or greater vs <20%).	Sepsis-attributable mortality	Median sepsis-attibutable death rate was 3.1 (IQR 2.6,4.1) per 10,000. Low income neighborhoods mortality rate 3.65 (IQR 2.78,4.40) vs high income neighborhoods 2.80 (IQR 2.05, 3.55). High poverty neighborhoods 4.20 (IQR 2.90, 5.30) vs low poverty neighborhoods 2.90 (IQR 2.00-3.60). Adjusted multivariable linear regression results lower median household income (β -8.42), higher poverty rate (β 2.…
Ogundipe et al	2019	Urbanicity categorised as large central metro, large fringe metro, medium metro, small metro, micropolitan (non-metro) and non-core (non-metro). Race categorised as non-Hispanic black, non-Hispanic white or Hispanic.	Age-adjusted sepsis death rates	Age-adjusted annual death rate 60.5 (60.0-61.0) for Hispanics, 64.7 (64.6-64.9) for non-Hispanics. Female NH black 88.6 (87.8-89.3), NH white 55.4 (55.1-55.6), hispanics 54.5 (55.1-55.6). Male NH black 115.2 (114.1-116.3), NH white 69.5 (69.2-69.8), hispanics 71.9 (71.0-72.8). Highest rate for Black people in micropolitan area 120.4 (117.6-123.2), lowest in large fringe metro 86.0 (84.7-87.2). Hi…
Oud et al	2022	Urban (metropolitan area >50,000) or rural (area < 50,000 people)	Age-adjusted mortality rates per 100,000 population	AARMs rural vs urban 2010 48.9 vs 48.3, 2011 50.2 vs 48.4, 2012 49.8 vs 47.1, 2013 52 vs 48.3, 2014 54.4 vs 49.3, 2015 58.4 vs 51.4, 2016 58.4 vs 51.1, 2017 58.9 vs 51.3, 2018 59.2 vs 50.6, 2019 57.9 vs 48.3. Differences in ethnic groups though. Eg non-hispanic white urban 2010 44.7 vs 2019 46.5, rural 2010 45.6 vs 2019 55.7, non-hispanic black urban 2010 80.4 vs 2019 71.3, rural 2010 90.2 vs 201…
Ehlenbach et al	2018	Race categorised as white, black or other, rurality, medicaid status, Medicare enrollment due to disability. Cognitive impairment, dependence in activities of daily living (ADL).	1- year mortality, cognitive impairment, ADL	One-year mortality 35.6% in patients not discharged to SNF, 43.2% in patients discharged to SNF who has not been in SNF in year prior to sepsis, 52.8% in patients discharged to SNF and had been in SNF in previous year. ADL dependence (HR dependent 2.4, 2.1-2.7, total dependence HR 4.3, 3.8-5.0, vs independent ref) and cognitive impairment (HR severe dysfunction 2.0, 1.9-2.1, v severe dysfunction …
Sandoval et al	2016	Race categorised as white, black, Hispanic or Asian, % of non-white patients among total hospitalised, median income by ZIP code, urbanicity	Case-fatality rate	Overall case-fatality rate 14.8%, white cases 15.1%, black cases 14.0%, Hispanic cases 13.8%, Asian cases 16.2%. Regression model with white as reference, black OR 0.84 (0.79-0.89), Hispanics OR 0.88 (0.84-0.92), Asians OR 0.93 (0.87-0.98). Proportion of minorities quintile 5 (lowest prop) reference, quintile 1 OR 1.09 (1.00-1.17), quintile 2 OR 1.18 (1.10-1.27). Income quartile 4 (highest) refer…
Galiatsatos et al	2020	Area deprivation index (ADI) by census block group, composite score of 17 indicators in domains of income, education, housing, employment, home and vehicle ownership, and family structure. Reported as value from 1 (least disadvantaged) to 100 (most disadvantaged). Also included race/ethnicity and insurance status.	30-day readmission	Overall 30-day readmission rate 117 (22.0%). Readmitted patients had a greater mean ADI (62.5 ± 27.4) vs not readmitted (51.8 ± 22.2, p<0.01) and higher prop of patients with Medicare (65.8% vs 53.9%, p=0.03). Adjusted multivariable log regression for 30-day readmission Area deprivation index OR 1.03 (1.01-1.05)
Lizza et al	2021	Race categorised as black or white only. Income as median household income by ZIP codes, quartiles. Insurance status as public, private or other.	All-cause readmission, sepsis readmission, postdischarge death.	Black patients had higher rate of all-cause readmission (71.1% vs 60.8%, p<0.001), sepsis readmission (19.8% vs 14.0%, p<0.001), and composite endpoint of death and readmission (78.2% vs 72.6%, p<0.001). Postdischarge death 36.5% (white) vs 36.7% (black), p 0.876. KM estimates of readmission or death at 1 year were 41.8% for white and 37.5% for black patients, HR 0.87, 0.75-0.99. OR for any readm…
Amrollahi et al	2022	88 social determinants of health (SDH) features around economic stability, education access & quality, healthcare access & quality, neighbourhood and built environment, social & community context.	30-day unplanned readmission in sepsis patients	1,741 unplanned 30-day readmissions (19%). Model incuding SDH features had statistically significant higher discrimination (AUC) than model without (0.80 vs 0.75). Model explanation analysis identified many factors that either increase (asian race, black or african race, income less than 25k, no health insurance, unemployed, delayed visiting doctor, inability to carry out everyday physical activi…
Kidson et al	2018	Pregnancy	Case fatality rates in pregnancy associated severe sepsis (PASS) and non-PASS (NPSS), hospital LOS	Crude case fatality rate 9.6% in PASS vs 16.8% in NPSS (RR 0.57, 0.53-0.62), adjusting for SES & race RR 0.57 (0.52-0.62), plus age RR 0.62 (0.57-0.68), plus chronic comorbidities RR 0.63 (0.57-0.68). Both PASS and NPSS incidence rates increased over time but case fatality rates decreased
Acosta et al	2016	Pregnancy	Maternal critical care admission rates, risk factors and death rates	646 admissions, 14.4% of maternal critical care admissions, 474 had septic shock (10.6%). Estimated absolute risk of maternal crit care admission with severe sepsis was 4.1/10,000 maternities (2.9-5.6). RR in age <20 2.5 (1.9-3.3) and >40 1.8 (1.2-2.6) compared to 25-29, IMD quintile 2 1.5 (1.1-2.1), 3 2.6 (1.9-3.5), 4 4.0 (3.0-5.4), 5 6.5 (4.9-8.5), caesarean section 6.2 (4.9-7.8). Mortality rat…
Oud	2015	Pregnancy	Annual rate of sepsis among maternal decedents	Of 557 pregnancy-associated deaths, 131 were due to sepsis. Rate rose by 9.1% per year (p 0.0025), from 12.2% in 2001 to 28.1% in 2010. Sepsis ranked 5th in causes in 2001, 1st in 2010.
Oud	2016	Pregnancy	Hospital mortality, number and type of failing organs	Hospital mortality PASS 6.7% vs NPSS 14.1% (p<0.0001), >3 organ failures (17.6% vs 33.2%, p0.0100). Adjusted ORs for mortality in full cohort PASS 0.57 (0.38-0.86), in >3 organ failures 0.44 (0.23-0.85)
Mohamed-Ahmed et al	2015	Pregnancy	Risk factors associated with sepsis death	43 deaths (10.7%). Adjusted OR for mortality unemployment 2.55 (0.86-7.52), pre-existing medical conditions 2.43 (1.12-5.25), multiparous 3.29 (1.39-7.78), 1 or more days from diagnosis to antibiotics 1.65 (0.65-4.22). Age, ethnicity, employment, bmi, smoking status not associaed with mortality in unadjusted model.
Albright et al	2014	Pregnancy	Morbidity - ICU admission within 48 hours of presentation to ED, mortality, adverse perinatal outcome	9 women admitted to ICU (1.1%), 0 deaths. Temperature, heart rate, systolic blood pressure, respiratory rate, leukocyte count, % of immature neutrophils and lactic acid all associated with increased risk of ICU admission.
Snyder et al	2013	Pregnancy	Mortality, morbidity	20 women with severe sepsis, 10 with septic shock. No maternal deaths in the severe sepsis group, 3 (30%) in the septic shock group
Blauvelt et al	2021	Pregnancy	Composite perinatal outcome of 1 or more of the following: fetal growth restriction, oligohydramnios, hypertensive disease of pregnancy, cesarean delivery, infant born small for gestational age, or stillbirth	5 patients (8.5%) were admitted to ICU and one patient died post-partum. Antepartum sepsis associated with composite placental dysfunction outcome OR 1.77 (1.04-3.02), hypertensive disease of pregnancy OR 2.49 (1.36-4.54), postpartum haemorrhage OR 2.10 (1.15-3.83), maternal ICU admission during delivery hospitalization OR 39.70 (8.51-185.24). Multivariable logistic regression adjusting for confo…
Bromiker et al	2013	Pregnancy	Isolates with antibiotic resistance, Gram-negative isolates	EONS rate of 1.03 per 1,000 live births. Maternal antepartum antibiotic exposure during month prior to delivery associated with increased proportion of Gram-negative EONS OR 15.6 (5.2-47.2) and ampicillin resistance in EONS OR 11.8 (3.4-49.5)
Gupta et al	2021	Pregnancy	Predictors of EONS	Of 737 infants admitted for EONS treatment 14 confirmed cases, 5 cases where maternal fever was present and 9 cases without. 1.1% of maternal intrapartum fever cases with confirmed sepsis, 3% of non intrapartum mothers with confirmed sepsis
Puopolo et al	2013	Pregnancy	Predictors of EONS	Model to predict EONS included Group B Streptococcus status, intrapartum antibiotic prophylaxis, duration of rupture of membranes, highest intrapartum temperature and gestational age, but coefficients not reported
Villamor et al	2020	Pregnancy	Incidence and risk factors of EONS	Risk of EONS 1.48 per 1,000 live births. Term infants >= 37 weeks emergency c-section associated with increased risk (adjusted HR 2.61, 2.24-3.05), preterm infants <37 weeks emergency c-section HR 2.14 (1.81-2.52). Maternal BMI >40 HR 2.50 (1.86-3.38), 35-39.9 HR 2.11 (1.73-2.58), 30-34.9 HR 1.70 (1.49-1.94), 25.0-29.9 HR 1.19 (1.08-1.32), ref 18.5-24.9 category. Strongest association in term bir…
Wright et al	2012	Pregnancy	Antibiotic resistance in EONS	91% of infants with antibiotic resistant bacteria infection had mothers exposed to antibiotics in pregnancy, vs 70% of infants with susceptible infection, OR 4.6 (1.1-19.1)
Table 2. Findings of studies assessing the impact of factors of health inequality on sepsis mortality and other outcomes. EONS – early onset neonatal sepsis, HR- hazard ratio, OR – odds ratio, IRR – incidence rate ratio, CI – confidence interval, IQR – interquartile range, SES – socioeconomic status
